# Supplementary material for: Conformational and Stability Analysis of SARS-CoV-2 Spike Protein Variants by Molecular Simulation
Source: Pathogens. 2025 Mar 12;14(3):274. doi: 10.3390/pathogens14030274 (PMC11945020; doi:10.3390/pathogens14030274)
Supplement: Supplementary file 1 [file pathogens-14-00274-s001.zip]

Archive with 1 entries (1 files):
- pathogens-3502314-supplementary.pdf
